# Supplementary material for: Epigenetic and Transcriptomic Alterations of Protein Aggregation-Linked Genes in Suicide: A Pilot Study
Source: Genes (Basel). 2025 Dec 8;16(12):1467. doi: 10.3390/genes16121467 (PMC12733106; doi:10.3390/genes16121467)
Supplement: Supplementary file 1 [file genes-16-01467-s001.zip]

Archive with 1 entries (1 files):
- genes-3924090-supplementary.pdf
